# Supplementary material for: Physicochemical and Functional Properties of Type B Gelatin Obtained from Nile Tilapia (Oreochromis niloticus) Scales Using Hydro-Extraction: Effect of Ultrasound Pretreatment
Source: Pharmaceutics. 2026 Apr 9;18(4):463. doi: 10.3390/pharmaceutics18040463 (PMC13119067; doi:10.3390/pharmaceutics18040463)
Supplement: Supplementary file 1 [file pharmaceutics-18-00463-s001.zip]

Archive with 1 entries (1 files):
- pharmaceutics-4151407-supplementary.pdf
